# Supplementary material for: L-Arginine Supplementation Did Not Impact the Rapid Recovery of Cardiovascular and Autonomic Function Following Exercise in Physically Active Healthy Males: A Triple-Blind Randomised Placebo-Controlled Crossover Trial
Source: Nutrients. 2024 Nov 27;16(23):4067. doi: 10.3390/nu16234067 (PMC11643886; doi:10.3390/nu16234067)
Supplement: Supplementary file 1 [file nutrients-16-04067-s001.zip]

Archive with 1 entries (1 files):
- nutrients-3298276-supplementary.pdf
